# Supplementary material for: Mechanism of cancer-associated fibroblast-driven thyroid cancer dedifferentiation via the ZFP57-PKM2 axis-mediated lactate secretion and therapeutic intervention with resveratrol​
Source: J Exp Clin Cancer Res. 2026 Feb 27;45:88. doi: 10.1186/s13046-026-03675-w (PMC13049851; doi:10.1186/s13046-026-03675-w)
Supplement: Supplementary file 2 — Supplementary Material 2. [file 13046_2026_3675_MOESM2_ESM.xls]

## Sheet: Sheet1
Table S1. The sequence of sh-RNAs
Gene	Sense
sh-ZFP57-1	5'-CCTTCGGTACTTCTCTCTAAC-3'
sh-ZFP57-2	5'-CGACTTAAGGTCTGTGGGTAG-3'
sh-ZFP57-3	5'-CGGGTTGATGACGAAGGTAAC-3'
sh-ZFP501-1	5'-CTCAATTGTACGTCTTCTT-3'
sh-ZFP501-2	5'-GCATTTGTCAGTTTAGAAT-3'
sh-ZFP501-3	5'-CGAAGTACGACCTCTCATT-3'
sh-SPIB-1	5'-CGACGTTCGTAAGGTCGAT-3'
sh-SPIB-2	5'-TCAAGAGGAGGTTCGTGTT-3'
sh-SPIB-3	5'-CGCTCTAGGCGTTCCAGTT-3'
sh-MCT1	5'-GCCTACCTGGAAATTGTAACT-3'
sh-MCT4	5'-GGGATGGATGATTGTGATTCA-3'
Table S2. The sequence of primers
Gene	Primer (Forward)	Primer (Reverse)
ZFP57	5'-AGAGAGTTTGTCCATCTCC-3'	5'-CAAAGGTAGCTCTTCTGCTTC-3'
ZFP501	5'-GCTACGTGATCGACTTCAGA-3'	5'-TCAGCTACGTATCGGATCTG-3'
SPIB	5'-GCCCTGTGCTATCAGAGGAGG-3'	5'-GCTTGGAGGAGAACTGGAAGA-3'
MCT1	5'-GGTGGAGGTCCTATCAGCAGT-3'	5'-CAGAAAGAAGCTGCAATCAAGC-3'
MCT4	5'-CCATGCTCTACGGGACAGG-3'	5'-GCTTGCTGAAGTAGCGGTT-3'
PFKP	5'-GACCTTCGTTCTGGAGGTGAT-3'	5'-CACGGTTCTCCGAGAGTTTG-3'
TPO	5'-CTGCTTCGTGACTCCCATGTC-3'	5'-CGCACCTTTCCTCGGAGCAG-3'
PAX8	5'-AAGGTGGTGGAGAAGATTGG-3'	5'-AGGGAGGTTGAATGGTTGC-3'
NIS	5'-GGGTGAGGACATCCAAGAGA-3'	5'-CGTTCTAGCCTCAGCTGTCC-3'
Tg	5'-GCTACGTGATCGACTTCAGA-3'	5'-TCAGCTACGTATCGGATCTG-3'
TSHR	5'-GCTACGTGATCGACTTCAGA-3'	5'-TCAGCTACGTATCGGATCTG-3'
TTF1	5'-AGCGAAGGAGATACTGAGAAGT-3'	5'-AGCACCACGATTTCTTTGACTG-3'
HIF-1α	5’- TGCAACATGGAAGGTATTGC-3’	5’- CCAAGCAGGTCATAGGTGGT-3’
PKM2	5’- ACTGGCATCATCTGTACCATTG-3’	5’- AGCCACATTCATTCCAGACTTA-3’
PFKP	5’- TTGTCCATGAGGGTTATCAAGG-3’	5’- ATGACACAGAGATTGGTGATCC-3’
β-actin	5'-TGCCCATCTACGAGGGGTATG-3'	5'-TCTCCTTAATGTCACGCACGATTT-3'
GAPDH	5’- GCACCGTCAAGGCTGAGAAC-3	5’- TGGTGAAGACGCCAGTGGA-3’
Table S3. The Antibodies for western blot, IHC and RIP
Antibody name	Brand
TPO	Abcam, ab126605, USA
Pax8	Proteintech, 21829-1-AP, USA
NIS	Abcam, ab209847, USA
LDHA	Abcam, ab101562, USA
PKM2	Proteintech, 11601-1-AP, USA
HK2	Cell Signaling Technology, 13366, USA
ZFP57	Cell Signaling Technology, 3771, USA
α-SMA	Abcam, ab108596, USA
GAPDH	ZSGB-Bio, TA-09, China
